# Supplementary material for: Disrupting cortico-cerebellar communication impairs dexterity
Source: eLife. 2021 Jul 29;10:e65906. doi: 10.7554/eLife.65906 (PMC8321550; doi:10.7554/eLife.65906)
Supplement: Supplementary file 1. [file elife-65906-supp1.numbers.zip]

Archive with 31 entries (27 files):
- supplementary_file_1.numbers/
- supplementary_file_1.numbers/preview-web.jpg
- supplementary_file_1.numbers/preview-micro.jpg
- supplementary_file_1.numbers/preview.jpg
- supplementary_file_1.numbers/Metadata/
- supplementary_file_1.numbers/Metadata/BuildVersionHistory.plist
- supplementary_file_1.numbers/Metadata/DocumentIdentifier
- supplementary_file_1.numbers/Metadata/Properties.plist
- supplementary_file_1.numbers/Index/
- supplementary_file_1.numbers/Index/Metadata.iwa
- supplementary_file_1.numbers/Index/DocumentMetadata.iwa
- supplementary_file_1.numbers/Index/AnnotationAuthorStorage-2491.iwa
- supplementary_file_1.numbers/Index/DocumentStylesheet-2495.iwa
- supplementary_file_1.numbers/Index/CalculationEngine-2492.iwa
- supplementary_file_1.numbers/Index/ViewState.iwa
- supplementary_file_1.numbers/Index/Document.iwa
- supplementary_file_1.numbers/Index/Tables/
- supplementary_file_1.numbers/Index/Tables/DataList-2485.iwa
- supplementary_file_1.numbers/Index/Tables/HeaderStorageBucket-2478.iwa
- supplementary_file_1.numbers/Index/Tables/HeaderStorageBucket-2509.iwa
- supplementary_file_1.numbers/Index/Tables/DataList-2480.iwa
- supplementary_file_1.numbers/Index/Tables/DataList-2483.iwa
- supplementary_file_1.numbers/Index/Tables/DataList-2487.iwa
- supplementary_file_1.numbers/Index/Tables/DataList-2484.iwa
- supplementary_file_1.numbers/Index/Tables/DataList-2511.iwa
- supplementary_file_1.numbers/Index/Tables/DataList-2482.iwa
- supplementary_file_1.numbers/Index/Tables/DataList-2510.iwa
- supplementary_file_1.numbers/Index/Tables/DataList-2481.iwa
- supplementary_file_1.numbers/Index/Tables/DataList-2486.iwa
- supplementary_file_1.numbers/Index/Tables/Tile-3375.iwa
- supplementary_file_1.numbers/Index/Tables/Tile-3915.iwa
