# Supplementary material for: Disrupting cortico-cerebellar communication impairs dexterity
Source: eLife. 2021 Jul 29;10:e65906. doi: 10.7554/eLife.65906 (PMC8321550; doi:10.7554/eLife.65906)
Supplement: Supplementary file 1. [file elife-65906-supp1.numbers.zip › supplementary_file_1.numbers/Metadata/BuildVersionHistory.plist]

<?xml version="1.0" encoding="UTF-8"?>
<!DOCTYPE plist PUBLIC "-//Apple//DTD PLIST 1.0//EN" "http://www.apple.com/DTDs/PropertyList-1.0.dtd">
<plist version="1.0">
<array>
	<string>Template: Blank (2017-01-23 18:47)</string>
	<string>M4.1.1-4338-1</string>
</array>
</plist>
